# Supplementary material for: ABA signalling and metabolism are not essential for dark-induced stomatal closure but affect response speed
Source: Sci Rep. 2021 Mar 11;11:5751. doi: 10.1038/s41598-021-84911-5 (PMC7952387; doi:10.1038/s41598-021-84911-5)
Supplement: Supplementary file 2 — Supplementary Table. [file 41598_2021_84911_MOESM2_ESM.xlsx]

## Sheet: Title
ABA signalling and metabolism are not essential for dark-induced stomatal closure but affect response speed
Pridgeon, Ashley J. and Hetherington, Alistair M. *
School of Biological Sciences, Life Sciences Building, University of Bristol, 24 Tyndall Avenue, Bristol, BS8 1TQ
* Correspondence to Alistair.Hetherington@bristol.ac.uk

## Sheet: Table S1
Supplementary Table S1 A list of mutant genotyping primers
Mutant	Target	Primer Name	Sequence
q1124 / s112458	PYL1	pyl1 SALK_054640 FP	TGCCAATTTTCAGACATTAAGC
q1124 / s112458	PYL1	pyl1 SALK_054640 RP	AACCATGCCTTCCGATTTAAC
q1124 / s112458	PYL2	pyl2 CSHL_GT2864 FP	ACCGGCAAGATTTCTTGACTC
q1124 / s112458	PYL2	pyl2 CSHL_GT2864 RP	CAGAAAGGGATAAATCCGTCC
q1124 / s112458	PYL4	pyl4 SAIL_517_C08 FP	TTCCAATCGTTCCAAATATCG
q1124 / s112458	PYL4	pyl4 SAIL_517_C08 RP	TAAGACTCGACAACGACGGTC
s112458	PYL5	pyl5 SM_3_3493 FP	AAACACAAAGCCTTCACATCC
s112458	PYL5	pyl5 SM_3_3493 RP	AAGTTTTGTGAATCCCCCAAC
s112458	PYL8	pyl8 SAIL_1269_A02 FP	AGAGAGTGGAACCCCATGATC
s112458	PYL8	pyl8 SAIL_1269_A02 RP	TTCTTCTTCTTCCTTCATGCG
nced3/5	NCED3	nced3 GABI_129B08 FP	ACAGAGGCTCTCCTCCGTAAC
nced3/5	NCED3	nced3 GABI_129B08 RP	GTCAGCCACGAGAAGCTACAC
nced3/5	NCED5	nced5 GABI_328D05 FP	TAACACCAAACCCAACCAAAC
nced3/5	NCED5	nced5 GABI_328D05 RP	TGACTCAACCCAAACCATCTC
bg1	BG1	bg1 SALK_024344 FP	TTTGGCTCCAACAACTTATGG
bg1	BG1	bg1 SALK_024344 RP	ACCGGTAGATGAAAACGATCC
bg2	BG2	bg2 SALK_047384 FP	ACGCAGTCGGATGTTTACATC
bg2	BG2	bg2 SALK_047384 RP	AGGGGGTGAAGTTCTACAACG
cyp707a1	CYP707A1	cyp707a1 SALK_069127 FP	CATGAACGTATTGGGTTTTGG
cyp707a1	CYP707A1	cyp707a1 SALK_069127 RP	TCCTGATATTGAATCCATCGC
cyp707a3	CYP707A3	cyp707a3 SALK_078173 FP	GTTCCTGGAAGATTAATCGGC
cyp707a3	CYP707A3	cyp707a3 SALK_078173 RP	ACGTGCTCTCGTCACTCTCTC
For use with SALK lines	Insertion specific	SALK LBb1.3	ATTTTGCCGATTTCGGAAC
For use with SAIL lines	Insertion specific	SAIL LB1	TAGCATCTGAATTTCATAACCAATCTCGATACAC
For yse with CSHL lines	Insertion specific	CSHL DS5	GTTCGAAATCGATCGGGATAAAAC
For use with GABI lines	Insertion specific	GABI LB	ATATTGACCATCATACTCATTGC
For use with SM lines	Insertion specific	Spm3	ACCGTCGACTACCTTTTTTCTTGTAGTG
